# Supplementary material for: Uncovering dual molecular diagnoses in families with complex phenotypes through structural and clinical studies of novel COL4A6 variants
Source: QJM. 2025 Oct 15;119(3):187–97. doi: 10.1093/qjmed/hcaf246 (PMC13070642; doi:10.1093/qjmed/hcaf246)
Supplement: hcaf246_Supplementary_Data [file hcaf246_supplementary_data.zip]

Archive with 3 entries (3 files):
- List of abbreviations.docx
- Supplementary Figure 1.pdf
- Supplementary Tables_Final.docx
